# Supplementary material for: Block Copolymers of Poly(N-Vinyl Pyrrolidone) and Poly(Vinyl Esters) Bearing n-alkyl Side Groups via Reversible Addition-Fragmentation Chain-Transfer Polymerization: Synthesis, Characterization, and Thermal Properties
Source: Polymers (Basel). 2024 Aug 29;16(17):2447. doi: 10.3390/polym16172447 (PMC11398064; doi:10.3390/polym16172447)
Supplement: Supplementary file 1 [file polymers-16-02447-s001.zip]

Archive with 1 entries (1 files):
- polymers-3173587-supplementary.pdf
